# Supplementary material for: Multidisciplinary Management of Suspected Lyme Borreliosis: Clinical Features of 569 Patients, and Factors Associated with Recovery at 3 and 12 Months, a Prospective Cohort Study
Source: Microorganisms. 2022 Mar 12;10(3):607. doi: 10.3390/microorganisms10030607 (PMC8955660; doi:10.3390/microorganisms10030607)
Supplement: Supplementary file 1 [file microorganisms-10-00607-s001.zip]

Archive with 1 entries (1 files):
- microorganisms-1520731-supplementary.pdf
